# Supplementary material for: Longitudinal metabolomic profiling of biogenic amines in plasma and CSF, and their correlation, reveals sex-specific and age changes in TgF344 Alzheimer’s disease transgenic and wildtype rats
Source: Fluids Barriers CNS. 2026 May 9;23:69. doi: 10.1186/s12987-026-00811-8 (PMC13162435; doi:10.1186/s12987-026-00811-8)
Supplement: Supplementary file 1 — Supplementary Material 1 [file 12987_2026_811_MOESM1_ESM.zip]

Archive with 17 entries (16 files):
- Supplementary materials/
- Supplementary materials/Supplementary Table 3. CSF Amines Statistical Comparisons.xlsx
- __MACOSX/Supplementary materials/._Supplementary Table 3. CSF Amines Statistical Comparisons.xlsx
- Supplementary materials/.DS_Store
- __MACOSX/Supplementary materials/._.DS_Store
- Supplementary materials/Supplementary Table 2. Plasma Amines Interaction Results.xlsx
- __MACOSX/Supplementary materials/._Supplementary Table 2. Plasma Amines Interaction Results.xlsx
- Supplementary materials/Supplementary Table 1. CSF Amines Interaction Results.xlsx
- __MACOSX/Supplementary materials/._Supplementary Table 1. CSF Amines Interaction Results.xlsx
- Supplementary materials/Supplementary Table 4. Plasma Amines Statistical Comparisons.xlsx
- __MACOSX/Supplementary materials/._Supplementary Table 4. Plasma Amines Statistical Comparisons.xlsx
- Supplementary materials/Supplementary Figure 2.pdf
- __MACOSX/Supplementary materials/._Supplementary Figure 2.pdf
- Supplementary materials/Supplementary Figure 1.pdf
- __MACOSX/Supplementary materials/._Supplementary Figure 1.pdf
- Supplementary materials/Supplementary Tables 5-11.docx
- __MACOSX/Supplementary materials/._Supplementary Tables 5-11.docx
