# Supplementary material for: Longitudinal metabolomic profiling of biogenic amines in plasma and CSF, and their correlation, reveals sex-specific and age changes in TgF344 Alzheimer’s disease transgenic and wildtype rats
Source: Fluids Barriers CNS. 2026 May 9;23:69. doi: 10.1186/s12987-026-00811-8 (PMC13162435; doi:10.1186/s12987-026-00811-8)
Supplement: Supplementary file 1 — Supplementary Material 1 [file 12987_2026_811_MOESM1_ESM.zip › Supplementary materials/Supplementary Table 2. Plasma Amines Interaction Results.xlsx]

## Sheet: Sheet 1
Lipid	Type x Gender x Age_p	Type x Gender x Age_p
Pipecolic acid	0.994875	0.0410567
S-methylcysteine	0.994875	0.0770372
Methionine	0.994875	0.0903589
Valine	0.994875	0.140659
Leucine	0.994875	0.149306
Isoleucine	0.994875	0.150098
DL-3-aminoisobutyric acid	0.994875	0.150387
Arginine	0.994875	0.150878
Tryptophan	0.994875	0.166724
Homocitrulline	0.994875	0.172813
Ornithine	0.994875	0.265467
Glycylglycine	0.994875	0.281202
Methionine sulfoxide	0.994875	0.313144
Methionine sulfone	0.994875	0.345922
Tyrosine	0.994875	0.395622
Alpha-aminobutyric acid	0.994875	0.419788
O-phosphoethanolamine	0.994875	0.426895
O-acetyl-serine	0.994875	0.449685
1-methylhistidine	0.994875	0.471598
Gamma-glutamylglutamine	0.994875	0.483967
4-hydroxy-proline	0.994875	0.534108
Glutamine	0.994875	0.544408
Asparagine	0.994875	0.550752
Proline	0.994875	0.55949
3-methylhistidine	0.994875	0.568866
Histidine	0.994875	0.572698
Kynurenine	0.994875	0.590589
Homocysteine	0.994875	0.594219
Homoserine	0.994875	0.597693
Putrescine	0.994875	0.612421
Phenylalanine	0.994875	0.622419
Symmetric dimethylarginine	0.994875	0.644624
Alanine	0.994875	0.651539
Hydroxylysine	0.994875	0.662564
3-methoxytyramine	0.994875	0.677852
Gamma-glutamyl-alanine	0.994875	0.686323
Histamine	0.994875	0.690582
Lysine	0.994875	0.746551
Anserine	0.994875	0.755349
Glutathione	0.994875	0.758804
Saccharopine	0.994875	0.770772
Gamma-aminobutyric acid	0.994875	0.782889
Serine	0.994875	0.819531
N6,N6,N6-trimethyl-lysine	0.994875	0.84353
2-aminoadipic acid	0.994875	0.855681
Epinephrine	0.994875	0.864936
Glycine	0.994875	0.886939
Cystathionine	0.994875	0.89737
Taurine	0.994875	0.898961
Sarcosine	0.994875	0.912914
Threonine	0.994875	0.917858
Serotonine	0.994875	0.934266
Cysteine	0.994875	0.953928
Norepinephrine	0.994875	0.955068
3-methoxytyrosine	0.994875	0.957206
Glutamic acid	0.994875	0.958389
Carnosine	0.994875	0.960554
Citrulline	0.994875	0.963012
Ethanolamine	0.994875	0.978293
Aspartic acid	0.998984	0.998984
