# Supplementary material for: Longitudinal metabolomic profiling of biogenic amines in plasma and CSF, and their correlation, reveals sex-specific and age changes in TgF344 Alzheimer’s disease transgenic and wildtype rats
Source: Fluids Barriers CNS. 2026 May 9;23:69. doi: 10.1186/s12987-026-00811-8 (PMC13162435; doi:10.1186/s12987-026-00811-8)
Supplement: Supplementary file 1 — Supplementary Material 1 [file 12987_2026_811_MOESM1_ESM.zip › Supplementary materials/Supplementary Table 1. CSF Amines Interaction Results.xlsx]

## Sheet: Sheet 1
Amine	Type x Gender x Age_p_fdr	Type x Gender x Age_p
S-methylcysteine	0.438423	0.00797132
Alpha-aminobutyric acid	0.532503	0.0193637
Asparagine	0.789565	0.0430672
3-methoxytyrosine	0.906382	0.0672187
Methionine	0.906382	0.0953309
Putrescine	0.906382	0.12683
Tryptophan	0.906382	0.129803
Isoleucine	0.906382	0.134556
Leucine	0.906382	0.153912
Proline	0.906382	0.176568
Valine	0.906382	0.183882
Phenylalanine	0.906382	0.197756
Methionine sulfone	0.973179	0.240809
Glutathione	0.973179	0.262888
O-acetyl-serine	0.973179	0.266627
Norepinephrine	0.973179	0.285606
Serine	0.973179	0.316954
Ornithine	0.973179	0.384312
Threonine	0.973179	0.397952
Serotonine	0.973179	0.403326
Tyrosine	0.973179	0.426509
1-methylhistidine	0.973179	0.438856
Homocysteine	0.973179	0.444603
Beta-alanine	0.973179	0.49511
Histidine	0.973179	0.498247
Cysteine	0.973179	0.500341
Kynurenine	0.973179	0.515829
Sarcosine	0.973179	0.516663
Hydroxylysine	0.973179	0.52193
4-hydroxy-proline	0.973179	0.533006
Glycine	0.973179	0.548519
Alanine	0.993482	0.614638
Saccharopine	0.993482	0.61523
O-phosphoethanolamine	0.993482	0.635803
Citrulline	0.993482	0.661842
Glutamic acid	0.993482	0.682236
DL-3-aminoisobutyric acid	0.993482	0.685952
Homocitrulline	0.993482	0.689937
Glycylglycine	0.993482	0.762029
Symmetric dimethylarginine	0.993482	0.767387
Gamma-glutamylglutamine	0.993482	0.797679
Gamma-aminobutyric acid	0.993482	0.814701
Methionine sulfoxide	0.993482	0.840633
Cystathionine	0.993482	0.846004
Glycylproline	0.993482	0.862213
Taurine	0.993482	0.865734
Gamma-glutamyl-alanine	0.993482	0.895113
N6,N6,N6-trimethyl-lysine	0.993482	0.90361
Glutamine	0.993482	0.914348
Ethanolamine	0.993482	0.916249
Homoserine	0.993482	0.921229
Aspartic acid	0.998307	0.957697
Anserine	0.998307	0.981558
2-aminoadipic acid	0.998307	0.995768
Lysine	0.998307	0.998307
